# Supplementary material for: Association of Toll-Like Receptor Gene Polymorphisms with Tuberculosis in HIV-Positive Participants
Source: Epigenomes. 2023 Jul 25;7(3):15. doi: 10.3390/epigenomes7030015 (PMC10443360; doi:10.3390/epigenomes7030015)
Supplement: Supplementary file 1 [file epigenomes-07-00015-s001.zip]

Archive with 1 entries (1 files):
- epigenomes-2453853-supplementary.pdf
